# Supplementary material for: RNA-Seq and Electrical Penetration Graph Revealed the Role of Grh1-Mediated Activation of Defense Mechanisms towards Green Rice Leafhopper (Nephotettix cincticeps Uhler) Resistance in Rice (Oryza sativa L.)
Source: Int J Mol Sci. 2021 Oct 2;22(19):10696. doi: 10.3390/ijms221910696 (PMC8509599; doi:10.3390/ijms221910696)
Supplement: Supplementary file 1 [file ijms-22-10696-s001.zip]

Archive with 1 entries (1 files):
- ijms-1375403-supplementary.pdf
